# Supplementary material for: Molecular Cues for Phenological Events in the Flowering Cycle in Avocado
Source: Plants (Basel). 2023 Jun 13;12(12):2304. doi: 10.3390/plants12122304 (PMC10305662; doi:10.3390/plants12122304)
Supplement: Supplementary file 1 [file plants-12-02304-s001.zip]

Archive with 1 entries (1 files):
- plants-2428931-supplementary.pdf
